# Supplementary material for: Butyrate protects against Klebsiella pneumoniae-induced oxidative stress in alveolar macrophages via p62-Keap1-Nrf2 pathway
Source: Redox Biol. 2026 Apr 12;93:104156. doi: 10.1016/j.redox.2026.104156 (PMC13094660; doi:10.1016/j.redox.2026.104156)
Supplement: Multimedia component 3 [file mmc3.xlsx]

## Sheet: Table S1-S3. Primer table
Table S1. Primer sequences and genotype.
Sqstm1 KO
Primer	Sequence	Primer Type
P1	GGCTCTACACTCAACCTGGCTG	Wild-type
P2	AGGACTAGGGTGGGATCTCCC	Common
P3	TAGTGGGTCACATGTTGGGC	Mutant
Genotype	Wild-type：one band with 240 bp
	Heterozygote：two bands with 240 and 739 bp
	Homozygote：one band with 739 bp
Gpr43 KO
Primer	Sequence	Primer Type
P1	GAACGAGGCTTCCCGTTTCC	Wild type
P2	GAACCTCCCTGCCTGTCATCTGT	Common
P3	AGCTTTCCCGGCATTCCTCTTCTT	Mutant
Genotype	Wild-type：one band with 439 bp
	Heterozygote：two bands with 439 and 275 bp
	Homozygote：one band with 275 bp
Gpr109 KO
Primer	Sequence	Primer Type
P1	CTGAACCACACGTTCACCAC	Forward
P2	CCAAGAAAGCGTAAGCCAAA	Reverse
Genotype	Wild-type：one band with 1283 bp
	Heterozygote：two bands with 1283 and 350 bp
	Homozygote：one band with 350 bp
Nrf2flox
Primer	Sequence	Primer Type
P1	GACTGATTTAAGCAGCATAGAGCAGGACAT	Forward
P2	CCCAAATCCAAGGTGTTCTTTTCAATAAT	Reverse
Genotype	Wild-type：one band with 371 bp
	Heterozygote：two bands with 371 and 429 bp
	Homozygote：one band with 429 bp
Lyz2-Cre
Primer	Sequence	Primer Type
P1	TTACAGTCGGCCAGGCTGAC	Wild-type
P2	CTTGGGCTGCCAGAATTTCTC	Common
P3	CCCAGAAATGCCAGATTACG	Mutant
Genotype	Wild-type：one band with 350 bp
	Heterozygote：two bands with 350 and 700 bp
	Homozygote：one band with 700 bp
Table S2. Primers used to amplify the indicated genes by qPCR
Genes (Mice)	Forward	Reverse
Nrf2	CAGCATAGAGCAGGACATGGAG	GAACAGCGGTAGTATCAGCCAG
Nqo1	GCCGAACACAAGAAGCTGGAAG	GGCAAATCCTGCTACGAGCACT
Hmox1	CACTCTGGAGATGACACCTGAG	GTGTTCCTCTGTCAGCATCACC
Gstm2	AGAGCAATGCCATCCTGCGCTA	GTGTCCATAGCCTGGTTCTCCA
Sqstm1	GCTCTTCGGAAGTCAGCAAACC	GCAGTTTCCCGACTCCATCTGT
Map1lc3b	GTCCTGGACAAGACCAAGTTCC	CCATTCACCAGGAGGAAGAAGG
Keap1	ATCCAGAGAGGAATGAGTGGCG	TCAACTGGTCCTGCCCATCGTA
Gapdh	GTCAAGGCCGAGAATGGGAA	CTCGTGGTTCACACCCATCA
Tbk1	GACATGCCTCTCTCCTGTAGTC	GGTGAAGCACATCACTGGTCTC
Gsnk2a2	GGATTACTGCCACAGCAAGGGA	GGATGATAGAACTCTGCCAGACC
Hdac1	TGAAGCCTCACCGAATCCGCAT	TGGTCATCTCCTCAGCATTGGC
Hdac2	AACCTCATCGCCTGGCATTGAC	GTAGTCCTCAGAATGGAAGCGG
Genes (Human)	Forward	Reverse
NRF2	CACATCCAGTCAGAAACCAGTGG	GGAATGTCTGCGCCAAAAGCTG
NQO1	CCTGCCATTCTGAAAGGCTGGT	GTGGTGATGGAAAGCACTGCCT
HMOX1	CCAGGCAGAGAATGCTGAGTTC	AAGACTGGGCTCTCCTTGTTGC
SQSTM1	TGTGTAGCGTCTGCGAGGGAAA	AGTGTCCGTGTTTCACCTTCCG
ACTB	CACCATTGGCAATGAGCGGTTC	AGGTCTTTGCGGATGTCCACGT
Table S3. sgRNA-p62 target site sequences
Primer	Forward	Reverse
sgRNA-1	CACCGCTATCTTCTGGGCAAGGAGG	AAACCCTCCTTGCCCAGAAGATAGC
sgRNA-2	CACCGCTTCAGCCCGGAGCCGGAGG	AAACCCTCCGGCTCCGGGCTGAAGC
sgRNA-3	CACCGCGAGAGGCTGCTGAGCCGAG	AAACCTCGGCTCAGCAGCCTCTCGC

## Sheet: Table S4. Patient information
Patient information and partial clinical test results (Figure. 7)
Patients number	Age	Gender	Admission department	Diagnosis	Pathogenic bacteria	Procalcitonin (PCT, ng/ml)	C-reactive protein (CRP, mg/L)	Lactate Dehydrogenase (LDH, U/L)	Absolute lymphocyte count (x10^9/L)	Absolute monocyte count (x10^9/L)
1	58	Male	Infectious Diseases Department	Lung infection	Klebsiella pneumoniae	13.650	305.01	286	11.69	0.77
2	72	Male	Infectious Diseases Department	Lung infection	Klebsiella pneumoniae	<0.05	37.99	208	0.63	0.39
3	58	Male	Infectious Diseases Department	Lung infection	Klebsiella pneumoniae	47.35	295.48	231	7.47	0.46
4	81	Male	Intensive Care Unit	Lung infection	Klebsiella pneumoniae	16.04	266.59	-	13.17	0.24
5	65	Male	Gastroenterology Department	Lung infection	Klebsiella pneumoniae	0.440	168.55	209	16.58	1.20
6	35	Female	Infectious Diseases Department	Lung infection	Klebsiella pneumoniae	47.81	266.59	357	10.22	0.17
7	73	Female	Emergency Internal Medicine	Lung infection	Klebsiella pneumoniae	1.16	181.75	602	7.71	2.1
8	67	Male	Intensive Care Unit	Lung infection	Klebsiella pneumoniae+Acinetobacter baumannii	0.160	130.06	197	7.45	0.50
9	51	Female	Infectious Diseases Department	Lung infection	Klebsiella pneumoniae	0.57	18.19	183.6	7.86	0.54
10	57	Male	Infectious Diseases Department	Lung infection	Klebsiella pneumoniae	0.280	144.07	235	3.61	0.32
11	55	Male	Infectious Diseases Department	Lung infection	Klebsiella pneumoniae	0.75	151.43	119.1	9.93	0.27
12	75	Female	Respiratory and Critical Care Medicine	Lung infection	Klebsiella pneumoniae	0.12	12.72	224	29.02	0.50
13	56	Male	Infectious Diseases Department	Lung infection	Klebsiella pneumoniae+Acinetobacter baumannii+Pseudomonas aeruginosa	1.52	187.55	263	17.19	0.45
14	75	Male	Intensive Care Unit	Lung infection	Klebsiella pneumoniae	4.23	98.98	-	13.76	0.31
15	70	Male	Intensive Care Unit	Lung infection	Klebsiella pneumoniae+Pseudomonas aeruginosa	0.05	202.20	217	11.06	0.80
16	73	Male	Neurology Department	Lung infection	Klebsiella pneumoniae	1.12	78.94	195.0	6.97	0.64
17	73	Male	Intensive Care Unit	Lung infection	Klebsiella pneumoniae	1.52	98.98	420	0.40	0.44
18	58	Male	Intensive Care Unit	Lung infection	Acinetobacter baumannii+Pseudomonas aeruginosa	33.99	108.41	289	4.51	0.10
19	76	Male	Intensive Care Unit	Lung infection	Staphylococcus aureus	0.13	106.26	445	12.54	0.41
20	68	Female	Emergency Internal Medicine	Lung infection	Acinetobacter baumannii+Pseudomonas aeruginosa	1.52	78.89	143	6.09	0.42
21	52	Male	Radiation Therapy Department	Lung infection	Acinetobacter baumannii	>50.00	138.67	308	6.76	0.36
22	79	Male	Urology Department	Lung infection	Acinetobacter baumannii	>50.00	172.97	290	11.08	0.35
23	75	Female	Otolaryngology & Head and Neck Surgery	Lung infection	Burkholderia multivorans	0.07	139.89	192	9.93	0.48
24	90	Male	Respiratory Medicine Department	Lung infection	Acinetobacter baumannii	0.48	2.89	220	2.65	0.04
25	37	Male	Intensive Care Unit	Lung infection	Acinetobacter baumannii+Pseudomonas aeruginosa	-	<0.5	254	30.24	2.68
26	74	Female	Neurology Department	Lung infection	Acinetobacter baumannii	<0.05	5.82	300	15.91	0.47
27	61	Female	Intensive Care Unit	Lung infection	Acinetobacter baumannii	4.39	125.4	424	3.65	0.54
28	64	Male	Emergency Internal Medicine	Lung infection	Acinetobacter baumannii+Staphylococcus aureus	0.20	78.26	306	8.84	0.63
29	53	Male	Neurosurgery Department	Lung infection	Pseudomonas aeruginosa	0.17	63.12	230	7.49	0.70
30	53	Male	Thoracic Surgery Department	Lung infection	Acinetobacter baumannii	0.15	2.61	268	9.62	0.66
31	67	Female	Neurosurgery Department	Lung infection	Acinetobacter baumannii	0.07	110.37	183	8.93	0.52
32	72	Male	Intensive Care Unit	Lung infection	Proteus mirabilis	49.24	110.35	1780	28.00	2.39
33	59	Male	Cardiology Department	Lung infection	Staphylococcus aureus	3.19	54.60	214	5.90	0.56
34	71	Male	Vascular Surgery Department	Lung infection	Staphylococcus epidermidis	-	26.59	427	9.27	0.77
35	51	Female	Intensive Care Unit	Lung infection	Pseudomonas aeruginosa	1.45	69.6	408	9.57	0.44
36	81	Male	Nephrology Department	Lung infection	Pseudomonas aeruginosa	0.85	83.8	4064	17.63	1.24
37	87	Male	Cardiology Department	Lung infection	Pseudomonas aeruginosa	7.14	14.47	1420	9.73	0.71
38	83	Male	Cardiology Department	Lung infection	Pseudomonas aeruginosa	0.64	4.38	185	8.56	0.82
39	56	Female	Neurosurgery Department	Lung infection	Acinetobacter baumannii	0.13	96.97	621	16.61	0.84
Patient information and partial clinical test results (Figure. S9)
Patients number	Age	Gender	Admission department	Diagnosis	Pathogenic bacteria	Procalcitonin (PCT, ng/ml)	C-reactive protein (CRP, mg/L)	Lactate Dehydrogenase (LDH, U/L)	Absolute lymphocyte count (x10^9/L)	Absolute monocyte count (x10^9/L)
1	57	Male	Respiratory Medicine Department	Lung infection	Klebsiella pneumoniae	0.37	<0.50	255	0.64	0.24
2	62	Female	Respiratory Medicine Department	Lung infection	Klebsiella pneumoniae	0.1	30.68	155	1.66	0.29
3	74	Male	Respiratory Medicine Department	Lung infection	Klebsiella pneumoniae	0.14	100.02	157	0.7	0.66
4	70	Male	Respiratory Medicine Department	Lung infection	Klebsiella pneumoniae	1.93	79.64	333	0.43	0.68
5	69	Female	Respiratory Medicine Department	Lung infection	Klebsiella pneumoniae	-	20.87	587	0.24	0.07
6	53	Male	Respiratory Medicine Department	Lung infection	Klebsiella pneumoniae	-	45.11	874	1.03	0.14
7	55	Male	Infectious Diseases Department	Lung infection	Klebsiella pneumoniae	0.33	38.44	168	1.11	0.66

## Sheet: Table S5. Key resource 
Key resource
REAGENT or RESOURCE		SOURCE		IDENTIFIRE
Antibody
Brilliant Violet 510™ anti-mouse CD11c		Biolegend		Cat# 117338
PE/Dazzle™ 594 anti-mouse Ly-6C		Biolegend		Cat# 128044
Brilliant Violet 785™ anti-mouse CD45		Biolegend		Cat# 103149
BV421 Rat Anti-Mouse Siglec-F		BD Biosciences		Cat# 562681
APC Rat Anti-Mouse Ly-6G		BD Biosciences		Cat# 56599
PerCP-Cy™5.5 Rat Anti-CD11b		BD Biosciences		Cat# 550993
TruStain FcX™ (anti-mouse CD16/32)		Biolegend		Cat# 101320
Alexa Fluor® 700 anti-human CD45		Biolegend		Cat# 368514
Brilliant Violet 785™ anti-mouse/human CD11b		Biolegend		Cat# 101243
PE anti-human CD14		Biolegend		Cat# 367104
Human TruStain FcX™		Biolegend		Cat# 422302
ABflo® 488 Rabbit anti-4-Hydroxynonenal mAb		ABclonal Technology		Cat# A26080
CoraLite®Plus 488-conjugated NRF2, NFE2L2 Polyclonal antibody		Proteintech		Cat# CL488-16396
SQSTM1/p62 (D6M5X) Rabbit mAb		CST Signalilng		Cat# 23214
GAPDH Monoclonal antibody		Proteintech		Cat# 60004-1-lg
Phospho-P62/SQSTM1 (Ser349) Polyclonal antibody		Proteintech		Cat# 29503-1-AP
KEAP1 Polyclonal antibody		Proteintech		Cat# 10503-2-AP
Caspase3		Proteintech		Cat# 19677-1-AP
NRF2 Rabbit pAb		ABclonal Technology		Cat# A0674
Beta Actin Monoclonal antibody		Proteintech		Cat# 66009-1-Ig
Lamin B1 (B-10)		Santa Cruz		Cat# SC-374015
Histone H2AX Rabbit mAb		ABclonal Technology		Cat# A11412
Phospho-Histone H2AX-S139 Rabbit mAb		ABclonal Technology		Cat# AP1555
BAX Polyclonal antibody		Proteintech		Cat# 50599-2-Ig
GSTM2 Rabbit pAb		ABclonal Technology		Cat# A13496
NQO1 Rabbit mAb		ABclonal Technology		Cat# A23486
Heme Oxygenase 1 (HO-1/HMOX1) Rabbit pAb (A1346)		ABclonal Technology		Cat# A1346
Bcl-2 Rabbit mAb		ABclonal Technology		Cat# A19693
Beclin1		ABclonal Technology		Cat# A7353
Anti-MAP1LC3B Antibody		Sigma-Aldrich		Cat# L7543
mTOR (7C10) Rabbit Monoclonal Antibody		CST Signalilng		Cat# 2983
Phospho-mTOR (Ser2448) (D9C2) Rabbit Monoclonal Antibody		CST Signalilng		Cat# 5536
Phospho-AKT (Ser473) Monoclonal antibody		Proteintech		Cat# 66444-1-AP
AKT Polyclonal antibody		Proteintech		Cat# 10176-2-AP
Bacterial and virus strains
GFP-43816		The Bacterial Resistance Surveillance Center of Anhui Province		-
Carbapenem-resistant hypervirulent K. pneumoniae strain		The Bacterial Resistance Surveillance Center of Anhui Province		-
Critical commercial assays
Reduced glutathione (GSH) assay kit		Nanjing Jiancheng Bioengineering Institute		Cat# A006-2-1
Total Superoxide Dismutase Assay Kit with WST-8		Beyotime Biotechnology		Cat# S0101M
Lipid Peroxidation MDA Assay Kit		Beyotime Biotechnology		Cat# S0131M
TNF-α ELISA kits		Dakewe		Cat# 1217102
IL-1β ELISA kits		Dakewe		Cat# 1210122
IL-6 ELISA kits		Dakewe		Cat# 1210602
Chemicals, peptides, and recombinant proteins
N-Acetyl-L-cysteine (NAC)
Bafilomycin A1 (Baf-A1)		Selleck chem		Cat# S1413
Recombinant mouse M-CSF		Novoprotein		Cat# CB34
Rapamycin		Selleck chem		Cat# S1039
Reactive Oxygen Species Assay Kit		Beyotime Biotechnology		Cat# S0033M
Sodium butyrate		Macklin		Cat# S817488
Hoechst 33258		Sigma		Cat# 94403
Annexin V-FITC Apoptosis Detection Kit		Beyotime Biotechnology		Cat# C1062
Cy5-conjugated Goat anti-Rabbit IgG		Sangon Biotech		Cat# D110071
ABflo® 488-conjugated Goat anti-Rabbit IgG (H+L)		ABclonal Technology		Cat# AS076
TRIzol Reagent		Invitrogen		Cat# 15596018
PageRuler Prestained Protein Ladder		Thermo Scientific		Cat# 26617
Immobilon® -PSQ PVDF Membrane		MerckMillipore		Cat# ISEQ00010
DMEM		Gibco		Cat# 8123489
RPMI 1640		Gibco		Cat# 11875093
Fetal Bovine serum (FBS)		Gibco		Cat# A5256701
4% paraformaldehyde		Biosharp		Cat# BL539A
Penicillin-Streptomycin Solution		Procella		Cat# PB180120
PrimeScript RT Master Mix		Takara Bio		Cat# RR036B
TB Green® Premix Ex Taq™ (Tli RNaseH Plus)		Takara Bio		Cat# RR420Q
