# Supplementary material for: Butyrate protects against Klebsiella pneumoniae-induced oxidative stress in alveolar macrophages via p62-Keap1-Nrf2 pathway
Source: Redox Biol. 2026 Apr 12;93:104156. doi: 10.1016/j.redox.2026.104156 (PMC13094660; doi:10.1016/j.redox.2026.104156)
Supplement: Multimedia component 4 [file mmc4.xlsx]

## Sheet: Figure. 1
Figure.1a	1:die; 0:survive		Figure.1b						Figure.1d									Figure.1e									Figure.1f
Time (hours)	Unchallenged		Lung (×103)			Blood (×10)			Unchallenged			K. p.(6 h)			K. p.(48 h)			Unchallenged			K. p.(6 h)			K. p.(48 h)				Vehicle
120	0		Vehicle	Butyrate		Vehicle	Butyrate		Vehicle	Butyrate		Vehicle	Butyrate		5.21	22.8		Vehicle	Butyrate		Vehicle	Butyrate		Vehicle	Butyrate		Unchallenged	0	2	1	1	2
120	0		1500	310		1250	277		87.5	91.3		6.32	12.8		7.77	21.7		26028	47613		5241	7873		3308	15090		K. p.	16	12	12	10	16
120	0		333	79		1550	694		95	82.1		12.4	22.4		14.1	26.7		36846	23606		9128	14473		4100	14390
120	0		459	101		1297	293		76	94.9		4.95	21.3		14.5	26.4		17974	49993		3419	13711		10421	16964			Butyrate
120	0		1600	129		942	454		86.5	92.3		4.5	22.5		12.4	47.6		36190	45037		3471	14386		10710	16715		Unchallenged	1	1	2	2	1
120	0		126	59		1447	464		89	94.2		11.5	31		12.4	38.4		36849	51410		8559	15521		9005	34011		K. p.	6	8	5	10	6
120	0		157	47		1654	564		93.8	93.9		9.88	27.6					46722	50599		5530	13854		8817	26137
120	0		360	144		1332	1654
120	0		925	112		1187	370
120	0		625	33		1771	579
	Vehicle		132	51		1775	1315
60	1		416	76		1814	1175
60	1		436	72		1760	1120
72	1		1490	36		925	1179
72	1		97	65		1210	331
90	1		1100	69		1235	297
96	1
96	1
96	1
120	0
	Butyrate
66	1
72	1
96	1
96	1
96	1
120	0
120	0
120	0
120	0
120	0

## Sheet: Figure. S1
Figure. S1C								Figure. S1d
Unchallenged								Unchallenged
	Vehicle								Vehicle
CD45+ cell	28454	38103	20980	40586	39728	48764		Neutrophil	0.47	0.018	0.8	0.2	0.37	0.051
Neutrophil	134	7	167	80	148	25		Monocyte	0.39	0.037	0.25	0.61	0.48	0.098
Monocyte	112	14	53	246	191	48
									Butyrate
	Butyrate							Neutrophil	0.62	1.29	0.07	0.35	0.11	0.05
CD45+ cell	52133	28742	52679	48816	54549	53859		Monocyte	1.05	0.32	0.093	1.08	0.28	0.3
Neutrophil	324	372	37	170	60	27
Monocyte	547	91	49	529	152	163		K.p. (6 h)
									Vehicle
K.p. (6 h)								Neutrophil	57.9	51.5	63.7	48.7	49.5	53.1
	Vehicle							Monocyte	23.9	27.5	20.2	27.2	28.9	17.4
CD45+ cell	82866	73459	69046	77167	74164	55980
Neutrophil	48017	43938	37830	44003	37590	36730			Butyrate
Monocyte	19829	20188	13947	20953	21420	9737		Neutrophil	41.5	44.5	39.5	40.4	38.9	22.5
								Monocyte	36.2	24.2	30.1	28.8	21.2	40
	Butyrate
CD45+ cell	61306	64682	64464	63998	50113	50147		K.p. (48 h)
Neutrophil	25470	14473	25489	25866	19511	11300			Vehicle
Monocyte	22170	11430	19426	18408	10647	20051		Neutrophil	40.6	36.1	52.1	52.4	37.1	36.3
								Monocyte	40.3	42.4	23.8	23	30.1	30.7
K.p. (48 h)
	Vehicle								Butyrate
CD45+ cell	63529	52763	73655	73962	72663	71078		Neutrophil	38.1	38.2	29.6	29.6	22.3	25.6
Neutrophil	25806	19070	38351	38785	26983	25807		Monocyte	26	24.7	27.1	30.3	30.7	15.5
Monocyte	25625	22384	17553	16983	21874	21848
	Butyrate
CD45+ cell	66211	66215	63534	63291	71473	68105
Neutrophil	25249	25320	18799	18733	15969	17413
Monocyte	17197	16176	17947	19236	19445	11084

## Sheet: Figure. 2
Fig. 2e					Fig. 2f					Fig. 2g					Fig. 2h
	Vehicle					Vehicle					Vehicle					Vehicle
p62	0.805869	0.721273	1.47286		Unchallenged	31.14	32.69	36.91		Unchallenged	3	2.77	2.68		Unchallenged	5.4	3.05	5.14
Nqo1	0.909793	1.05235	1.03786		K. p.	29.98	28.86	31.66		K. p.	3.17	2.96	3.02		K. p.	7.45	6.23	7.51
Hmox1	0.932761	1.10158	0.965655
Gstm2	0.92266	1.07465	1.00269			Butyrate					Butyrate					Butyrate
					Unchallenged	35.97	38.9	34.3		Unchallenged	3.46	2.72	3.39		Unchallenged	4.09	5.64	2.83
	Butyrate				K. p.	36.68	34.69	37.29		K. p.	3.68	3.37	3.38		K. p.	4.29	3.47	3.39
p62	2.23243	1.72742	2.2017
Nqo1	1.87074	2.57328	2.45141
Hmox1	0.795305	1.54711	1.07146
Gstm2	1.37924	1.31391	1.13593

## Sheet: Figure. S2
Figure. S2c					Figure. S2f
	Vehicle
Gss	0.905406	1.04004	1.05456			Vehicle
Gclm	0.939838	0.926899	1.13326		p62	1.19015	1.23212	0.669494	0.908238
					Nqo1	1.02669	1.11574	0.90626	0.951316
	Butyrate				Hmox1	0.924166	0.990497	1.21102	0.874315
Gss	3.77542	4.16015	3.62162		Gstm2	0.926923	1.07216	1.01433	0.986589
Gclm	10.932	10.4142	9.51685
						Butyrate
					p62	2.01551	2.67797	2.05786	2.6966
					Nqo1	2.72829	3.26707	3.28979	3.09084
					Hmox1	1.77304	1.76079	2.13794	1.53286
					Gstm2	1.7907	1.85385	2.12951	1.7907

## Sheet: Figure. 3
Figure. S3a					Figure. S3b								Figure. S3c	1:die；0:survive		Figure. S3e						Figure. S3f							Figure. S3g						Figure. S3h
	Vehicle					Vehicle							Times (hours)	Unchallenged		Lung (×103)			Blood			IL-1β	WT						Unchallenged			K. p.			Unchallenged			K. p.
Unchallenged	0.32	0.24	0.28		Unchallenged	8001	8006	7865	7736	6907			120	0		WT	p62 KO		WT	p62 KO		Unchallenged	3.8	3.6	4.9	2.7	1.9		Vehicle	Butyrate		Vehicle	Butyrate		Vehicle	Butyrate		Vehicle	Butyrate
K. p.	0.64	0.85	0.73		K. p.	9405	8818	9752	9086	10156	9113		120	0		28	127		27	247		K. p.	19.1	14.8	7	14.2	8.1		95.9	92.3		16.5	5.05		25866	27532		9988	2956
													120	0		17	97		59	147									93.1	91.4		9.59	4.66		38106	14691		5446	2676
	Butyrate					Butyrate							120	0		54	110		19	156			p62 KO						93.4	90.5		9.48	17.2		30348	29756		5704	9779
Unchallenged	0.26	0.42	0.61		Unchallenged	7735	7714	7789	7782	7862			120	0		32	184		56	120		Unchallenged	3.7	2.3	5.6	3.8	2.6		90.6	90.3		5.2	9.34		13665	28897		3549	5652
K. p.	0.94	1.14	1.25		K. p.	11108	11355	11561	11091	10909	11137		120	0		128	257		101	320		K. p.	31.8	32.5	71.8	72.9	75.3		96.5			13.3	16.8		21095			9399	10348
													120	0		78	88		78	225
													120	0		100	156		87	178
														WT								TNF-α
													24	1									WT
													48	1								Unchallenged	1	1.6	1.5	1.1	1
													72	1								K. p.	10.2	16.1	3.1	8.4	3.8
													72	1
													96	1									p62 KO
													96	1								Unchallenged	1.5	1.2	1.1	1.4	0.9
													120	0								K. p.	20.7	25.3	23.9	23.1	28.1
													120	0
														p62 KO
													24	1								IL-6
													36	1									WT
													48	1								Unchallenged	0.4	0.4	0.4	0.3	0.3
													48	1								K. p.	7.8	10.4	6.9	7	5.8
													48	1
													72	1									p62 KO
													72	1								Unchallenged	0.6	0.5	0.4	0.4	0.4
													72	1								K. p.	18	15.2	14.3	14.4	16.6

## Sheet: Figure. S3
Figure. S3a			Figure. S3b			Figure. S3c					Figure. S3d					Figure. S3f					Figure. S3g							Figure. S3h							Figure. S3i							Figure. S3j
WT	p62 KO		WT	p62 KO		Concentration(mM)					Time (Hours)										Unchallenged							Unchallenged							IL-1β	WT						Tnfα			Il1β			Il6
16	20		0.282	0.414		0	0.5	1.0	1.5		0	3	6	12			Vehicle						Vehicle						Vehicle						Unchallenged	15.2	16.4	36.8	237.7	188.5		WT	p62 KO		WT	p62 KO		WT	p62 KO
16	24		0.298	0.425		0.958085	4.25225	17.4872	11.9441		0.958085	2.0537	5.57212	5.80874		Unchallenged	2.815	3.424	1.088		Neutrophil	0	0.02	0.025	0.033	0.00457		CD45+ cell	26985	40910	32483	15084	21862		K. p.	138.5	108.8	20.9	166.5	262.1		1.06529	4.08759		1.06716	2.52061		1.09725	1.40824
12	24		0.307	0.314		1.07046	4.16474	18.6128	15.2235		1.07046	2.1708	5.72877	5.76862		K. p.	3.604	3.49	3.077		Monocyte	0.033	0.12	0.077	0.099	0		Neutrophil	0	8	8	5	1									0.933841	4.47302		1.01662	2.5032		1.02377	1.48854
12	18		0.259	0.43		0.971459	4.07903	14.7049	14.6033		0.971459	2.14091	5.27154	5.93079														Monocyte	9	49	25	15	0			p62 KO						1.00087	4.66297		0.916226	2.35182		0.878976	1.37926
8	16		0.287	0.364													Butyrate						Butyrate												Unchallenged	91.3	111.6	62.8	139.7	154.7
																Unchallenged	4.35	2.555	0.783		Neutrophil	0.01	0.012	0.076	0.075			K. p.							K. p.	175.5	131.1	269	77.8	79.5
																K. p.	9.02	6.953	5.499		Monocyte	0.07	0.094	0.1	0.033				Butyrate
																												CD45+ cell	29819	16078	32877	32007
																					K. p.							Neutrophil	3	2	25	24			TNF-α
																							Vehicle					Monocyte	21	31	33	9				WT
																																			Unchallenged	7.8	17.7	16.1	8.1	11.6
																					Neutrophil	38.3	60.8	23.7	40.9	44.6									K. p.	109.6	357.3	204.3	77.8	301.4
																					Monocyte	25.8	16.2	46.4	12.1	12.7
																																				p62 KO
																							Butyrate												Unchallenged	19.9	26.2	0.7	13.7	5.6
																					Neutrophil	41.1	45.3	41	33.3	38									K. p.	618.8	626.3	544.8	297.8	454.4
																					Monocyte	18.3	22.6	16.9	36.7	25.5
																																			IL-6
																																				WT
																																			Unchallenged	23	3.1	22.4	4.2	14.4
																																			K. p.	634.5	1199.1	1528.6	454.9	531.3
																																				p62 KO
																																			Unchallenged	2.5	3.4	0.5	2.5	4.8
																																			K. p.	2826.1	2861.5	2834.4	638	3337.9

## Sheet: Figure. 4
Figure.4e					Figure.4f
	Unchallenged				Unchallenged	Vehicle	Butyrate
p62+/+	4.302	3.259	5.396		2.394	4.765	5.143
p62-/-	14.608	15.486	9.834		4.803	4.803	5.876
					6.091	6.105	5.027
	Vehicle
p62+/+	19.036	14.558	11.023
p62-/-	20.479	18.999	17.351
	Butyrate
p62+/+	1.03	2.047	1.125
p62-/-	17.126	11.107	18.222

## Sheet: Figure. S4
Figure.S4a					Figure.S4c					Figure.S4d					Figure.S4e					Figure.S4f					Figure.S4g
	Unchallenged					Unchallenged					Vehicle					Vehicle					Vehicle					p62+/+
p62+/+	0.522	1.525	1.812		WT	1.11016	0.673502	0.793075		Map1lc3b	1.02538	1.01126	0.963364		p62+/+	0.928589	1.09666	0.974755		Nrf2	1.0123	1.06263	0.925072		Nrf2	1.03492	0.992757	0.972327
p62-/-	2.229	2.285	3.992		p62 KO	1.13012	1.07471	1.62233		Becn1	1.00448	1.0185	0.977014		p62-/-	1.00871	0.872064	1.11923		Nqo1	0.870937	1.14921	0.979855		Nqo1	0.870937	1.14921	0.979855
																				Hmox1	1.00448	1.0185	0.977014		Hmox1	1.00448	1.0185	0.977014
	Vehicle					K. p.					Butyrate					Butyrate				Gstm2	1.07006	0.931541	0.9984		Gstm2	1.05373	0.989999	0.956276
p62+/+	2.188	5.97	5.801		WT	0.408328	0.424553	0.250598		Map1lc3b	1.83547	1.8611	1.78528		p62+/+	0.890762	0.770097	0.988362
p62-/-	1.937	1.732	1.504		p62 KO	1.84708	1.46011	0.999793		Becn1	1.01147	0.997543	1.0185		p62-/-	0.825023	0.83654	0.775128			Butyrate					p62-/-
																				Nrf2	1.45159	1.52376	1.42172		Nrf2	0.747172	0.817626	0.654976
	Butyrate																			Nqo1	5.5429	6.5009	6.4114		Nqo1	0.411978	0.423561	0.450825
p62+/+	9.072	9.625	11.78																	Hmox1	2.2602	2.33991	2.50785		Hmox1	0.431207	0.428228	0.481782
p62-/-	3.682	2.801	5.498																	Gstm2	1.57756	1.48215	1.43166		Gstm2	1.27059	1.41961	1.1855

## Sheet: Figure. S5
Figure.S5a					Figure.S5c					Figure.S5f
	Vehicle				WT						Vehicle
WT	0.834	1.019	1.147			Vehicle				Tbk1	0.881132	1.30806	0.810807
Gpr43-/-	0.85	0.618	1.532		Hdac1	0.419485	1.55476	1.02576		Csnk2a2	0.967777	1.03724	0.994985
Gpr109-/-	0.765	1.059	1.176		Hdac3	0.727674	1.06538	1.20695
											Butyrate
	Butyrate				Gpr43-/-					Tbk1	0.816446	1.1153	1.07731
WT	2.011	3.453	3.177			Butyrate				Csnk2a2	0.764584	1.4977	0.842499
Gpr43-/-	0.766	0.868	0.97		Hdac1	0.520038	1.51224	1.39155
Gpr109-/-	2.384	2.591	2.194		Hdac3	0.518122	1.33919	1.19033

## Sheet: Figure. 5
Figure.5a	1:die; 0:survive			Figure.5b							Figure.5c							Figure.5d							Figure.5f
	Vehilce
Time (hours)	Nrf2flox/flox	Nrf2flox/flox Lyz2-Cre+			Nrf2flox/flox							Nrf2flox/flox							Vehicle						BALF cell number
24	1			Vehicle	677	919	409	345	909		Vehicle	1130	1109	1107	883	1786		Nrf2flox/flox	15	16	13	13	9			Vehicle
48	1			Butyrate	111	89	128	76	53		Butyrate	667	208	165	55	84		Nrf2flox/floxLyz2-Cre+	19	20	22	21	15		Nrf2flox/flox	5452	5352	5517	3535	3920
60	1																								Nrf2flox/flox Lyz2-Cre+	3916	3838	2176	1246	5883
60	1				Nrf2flox/flox Lyz2-Cre+							Nrf2flox/floxLyz2-Cre+							Butyrate
72	1			Vehicle	1737	1543	975	1276	1308		Vehicle	1476	998	778	1576	820		Nrf2flox/flox	6	7	5	4	5			Butyrate
96	1			Butyrate	558	1672	1237	877	984		Butyrate	1345	1097	234	1538	1782		Nrf2flox/floxLyz2-Cre+	19	17	19	21	16		Nrf2flox/flox	11044	12991	13652	10765	12341
120	1																								Nrf2flox/flox Lyz2-Cre+	3860	3787	4739	6321	4720
120	0
24		1																							% in CD45+ cells
24		1																								Vehicle
24		1																							Nrf2flox/flox	8.3	8.17	8.43	6.69	7.47
48		1																							Nrf2flox/flox Lyz2-Cre+	6.13	5.99	4.45	2.01	8.46
48		1
48		1																								Butyrate
96		1																							Nrf2flox/flox	17.5	19.5	20.3	16.7	18.8
96		1																							Nrf2flox/flox Lyz2-Cre+	7.15	7.02	6.16	11.7	6.68
	Butyrate
	Nrf2flox/flox	Nrf2flox/flox Lyz2-Cre+
24	1
96	1
120	1
120	0
120	0
120	0
120	0
120	0
24		1
48		1
48		1
48		1
72		1
72		1
72		1
96		1

[truncated: 6 more sheets: Figure. S6, Figure. 6, Figure. S7, Figure. 7, Figure. S8, Figure. S9]
